# Supplementary material for: Cetacean Welfare Risk and the Educational Integrity of Ecotourism: A Multi-Framework Assessment of Whale-Watching Practices in the New York Metropolitan Area
Source: Animals (Basel). 2026 Jun 24;16(13):1955. doi: 10.3390/ani16131955 (PMC13360588; doi:10.3390/ani16131955)
Supplement: Supplementary file 1 [file animals-16-01955-s001.zip]

Archive with 1 entries (1 files):
- animals-4300959-supplementary.pdf
